# Supplementary material for: Nutritional Quality of Conventional, Organic, and Hydroponic Tomatoes Commercialized in Quito, Ecuador
Source: Foods. 2024 Apr 27;13(9):1348. doi: 10.3390/foods13091348 (PMC11082976; doi:10.3390/foods13091348)
Supplement: Supplementary file 1 [file foods-13-01348-s001.zip]

Archive with 1 entries (1 files):
- foods-2957244-supplementary.pdf
